# Supplementary material for: Simultaneous Occurrence of Field Epidemics of Rabbit Hemorrhagic Disease (RHD) in Poland Due to the Co-Presence of Lagovirus europaeus GI.1 (RHDV)/GI.1a (RHDVa) and GI.2 (RHDV2) Genotypes
Source: Viruses. 2025 Sep 26;17(10):1305. doi: 10.3390/v17101305 (PMC12568209; doi:10.3390/v17101305)
Supplement: Supplementary file 1 [file viruses-17-01305-s001.zip]

Archive with 3 entries (3 files):
- Tab S2 111 seqs VP60 genetic distance (4).pdf
- Tab S3 108 seqs NS genetic distance (1).pdf
- Table S1  List of lagovirus sequences.pdf
